# Supplementary material for: Making medicines more accessible in China: An empirical study investigating the early progress of essential medicine system
Source: PLoS One. 2018 Aug 2;13(8):e0201582. doi: 10.1371/journal.pone.0201582 (PMC6072036; doi:10.1371/journal.pone.0201582)
Supplement: S1 File — (XLSX) [file pone.0201582.s001.xlsx]

## Sheet: 表1样本县医疗卫生基本情况
表1：样本县医疗卫生基本情况调查表
填报单位：样本县（市）卫生局
所在省：		所在市：
单位负责人：		填报日期： 年 月 日
指标名称	计量单位	2008年	2009年	2010年	2011年[1]
一、基本情况
1. 总面积	平方公里
2. 总人口	人
3. 乡镇数	个
4. 行政村数	个
5. 国内生产总值	亿元
二、基本药物制度实施情况
6. 社区卫生服务中心（站）总数	个
7. 其中：政府办数[2]	个
8. 内：实施国家基本药物制度数	个
9. 卫生院总数	个
10. 其中：政府办数	个
11. 内：实施国家基本药物制度数	个
12.政府财政支出总额[3]	万元
13. 其中：上级转移支付	万元
14. 本级财政	万元
15.政府医疗卫生支出总额[4]	万元
16. 其中：上级转移支付	万元
17. 本级财政	万元
18.各级财政用于建立国家基本药物制度的支出[5]	万元
19. 其中：上级转移支付	万元
20. 本级财政	万元
填表人：	联系电话（手机）：
填表说明：
[1]统计数据时间截止到2011年6月底；
[2]政府办包括卫生行政部门和其他行政部门办的卫生机构；
[3]“政府财政支出总额”是指政府一般预算支出总额；
[4]“政府医疗卫生支出总额”统计口径为：2008年政府收支分类科目20116款“食品和药品监督管理事务”下全部支出、210类“医疗卫生”下全部支出；2009、2010、2011年政府收支分类科目210类“医疗卫生”下全部支出；
[5]“各级财政用于建立国家基本药物制度的支出”统计口径为：各级财政用于基层医疗卫生机构（包括社区卫生服务中心（站））、乡镇卫生院，下同）取消药品加成后对经常性收支缺口的补助，对村卫生室取消药品加成给予的补助，以及用于药品招标、采购等建立基本药物供应保障体系方面的支出。其中，基层医疗卫生机构取消药品加成后对经常性收支缺口的补助统计口径指除基本建设、设备装置、离退休人员经费和人员培训经费等专项经费以及公共卫生服务经费（包括基本和重大公共卫生服务经费，下同）外，各级财政支出的基层医疗卫生机构取消药品加成后经常性收支缺口的补助（含绩效工资财政和各地自行出台的在职人员工资补助政策）；对村卫生室取消药品加成给予的补助统计口径指除基本建设、设备购置和人员培训等经费和公共卫生服务经费外，各级财政支出的对村卫生室取消药品加成给予的补助；

## Sheet: Sheet1
Table1: Questionnaire on medicine price
Name of institute：
	No.	Drug name	Form	Strength	August in 2009		August in 2010
					Price（Yuan）	Sales（Yuan）	Price（Yuan）	Sales（Yuan）
National essential drugs	1
	2
	3
	4
	5
	6
	7
	8
	9
	10
	11
	12
	13
	14
	15
	16
	17
	18
	19
	20
	21
	22
	23
	24
	25
	26
	27
	28
	29
	30
Provincial essential drugs	1
	2
	3
	4
	5
	6
	7
	8
	9
	10
	11
	12
	13
	14
	15
	16
	17
	18
	19
	20
	21
	22
	23
	24
	25
	26
	27
	28
	29
	30
Contact Person：					Tel:
Note
1.Only drugs used in August 2009 and August 2010 with the same strengths and dosage forms are included in the survey.
2.Please add as many rows as necessary you need.

## Sheet: Sheet2
Table2: Questionnaire about drug inventory and use
Province：				City：
Name of institute：
The implementation time of NEMS[1]： Month				Year
Indicator			Unit	2009	2010	2011[2]
1. The number of medicines stored
2. In：the number of national essential drugs
3. the number of provincial essential drugs
4. The total drug sales			Yuan
5. In：the sales of national essential drugs			Yuan
6. the sales of provincial essential drugs			Yuan
7. The amount of essential medicines ordered in a year			Yuan
8. The amount of essential medicines actual received			Yuan
9. The numbers of order raised by PHC in a year
10. The number of orders delivered by distributors
Contact Person：			Tel:
Note
[1]Criteria: achieved provincial bidding and unified distribution; only stocking and dispensing medicines listed in essential medicine list and all of them are sold to patients at zero mark-up.
[2]Time for statistics is up to the end of June 2011.
