# Supplementary material for: Making medicines more accessible in China: An empirical study investigating the early progress of essential medicine system
Source: PLoS One. 2018 Aug 2;13(8):e0201582. doi: 10.1371/journal.pone.0201582 (PMC6072036; doi:10.1371/journal.pone.0201582)
Supplement: S2 File — (XLSX) [file pone.0201582.s002.xlsx]

## Sheet: Sheet1
REGION	INSTITUTE	DRUG NAME	STRENGH	2009P	2009Q	2009S	2010P	2010Q	2010S
AH	CHENGGUAN	Amoxicillin	0.25g*24	3.5	287	1004.5	2.55	267	680.85
AH	CHENGGUAN	Captopril	25mg*100s	4	127	508	3.92	139	544.88
AH	CHENGGUAN	Cefalexin	0.25*10	3	562	1686	2.32	568	1317.76
AH	CHENGGUAN	Cefalexin	0.25*6	2.5	593	1482.5	1.73	563	973.99
AH	CHENGGUAN	Ceftriaxone	1g	3	3560	10680	1.38	3410	4705.8
AH	CHENGGUAN	Ciprofloxacin	0.25g*10	2	23	46	1.12	12	13.44
AH	CHENGGUAN	Diclofenac	50mg*10	12	127	1524	9.64	132	1272.48
AH	CHENGGUAN	Hydrochlorothiazide	25mg*100	1	25	25	0.81	21	17.01
AH	CHENGGUAN	Ibuprofen	0.2g*100s	3.5	125	437.5	3.07	132	405.24
AH	CHENGGUAN	Metformin	24*0.5g	2	86	172	1.78	84	149.52
AH	CHENGGUAN	Metronidazole	0.2g*21	0.7	215	150.5	0.55	209	114.95
AH	CHENGGUAN	Metronidazole	0.2g*14	5	86	430	4.03	82	330.46
AH	CHENGGUAN	Metronidazole	0.5g*10	4.5	78	351	3.41	72	245.52
AH	CHENGGUAN	Nifedipine	10mg*100	2.5	132	330	1.64	136	223.04
AH	CHENGGUAN	Nifedipine	10mg*24	8	52	416	6.08	48	291.84
AH	CHENGGUAN	Omeprazloe	20mg*14	7	126	882	5.27	124	653.48
AH	CHENGGUAN	Ranitidine	0.15g*30	2	35	70	1.3	30	39
AH	CHENGGUAN	Simvastatin	20mg*10	18	36	648	16.08	43	691.44
AH	FENGLE	Amoxicillin	0.25g*20	6	10000	60000	1.9	10000	19000
AH	FENGLE	Captopril	25mg*100s	9	700	6300	2.4	583.333	1400
AH	FENGLE	Cefalexin	0.25*5	9	400	3600	5.2	384.615	2000
AH	FENGLE	Diazepam	5mg*50	10	200	2000	3.2	187.5	600
AH	FENGLE	Enalapril	5mg*16	7	4285.71	30000	3.5	3428.57	12000
AH	FENGLE	Hydrochlorothiazide	25mg*100	3	100	300	0.8	100	80
AH	FENGLE	Metronidazole	0.2g*100	5	300	1500	1.9	315.789	600
AH	FENGLE	Nifedipine	10mg*100	2	100	200	0.8	200	160
AH	FENGLE	Omeprazloe	20mg×14	10	186	1860	1.6	100	160
AH	FENGLE	Omeprazloe	0.02g*14	8	3000	24000	1.8	3333.33	6000
AH	FENGLE	Ranitidine	0.15*30	5	300	1500	1.5	300	450
AH	GAODIAN	Captopril	25mg*100s	1.9	5.26316	10	2.2	10.0909	22.2
AH	GAODIAN	Ceftriaxone	1g	2.95	250.847	740	2.95	438.461	1293.46
AH	GAODIAN	Metformin	24*0.5g	2.5	18	45.0	1.99	5.42714	10.8
AH	GAODIAN	Metronidazole	0.2g*100	1.9	0.526316	1	1.9	0.778947	1.48
AH	GAODIAN	Nifedipine	10mg*100s	0.7	7.14286	5	1.2	2.00833	2.41
AH	GAODIAN	Omeprazloe	20mg*14s	2.1	23.8095	50	2.5	24.4	61
AH	GAOLIU	Amoxicillin	0.25g*24	2.5	76	190	2.9	46.4138	134.6
AH	GAOLIU	Captopril	25mg*100	2.6	7.69231	20	4.8	11	52.8
AH	GAOLIU	Ceftriaxone	1g	2.6	34.6154	90	2.8	29	81.2
AH	GAOLIU	Ciprofloxacin	0.25g*10s	1.05	19.0476	20	1.05	2	2.1
AH	GAOLIU	Enalapril	10mg*16	7	2.14286	15	3.6	21	75.6
AH	GAOLIU	Ibuprofen	0.6g*10	13.7	29.2993	401.4	13.6	26	353.6
AH	GAOLIU	Metronidazole	0.2g*100	1.8	64.7111	116.48	2.2	13.7273	30.2
AH	GAOLIU	Omeprazloe	20mg*14s	3	116.667	350	4.8	31	148.8
AH	HONGSHI	Amoxicillin	0.25g*10s*2	4	206.5	826	2.88	365.2	1051.78
AH	HONGSHI	Captopril	25mg*100s	3	28	84	2.2	22	48.4
AH	HONGSHI	Ceftriaxone	1g*1	10	1694	16940	2.98	1540	4589.2
AH	HONGSHI	Ibuprofen	0.6g*10	20	75.6	1512	13.25	76.3408	1011.52
AH	HONGSHI	Metformin	24*0.5g	7	49	343	2.5	79.2	198
AH	HONGSHI	Omeprazloe	20mg*14s	12	81.0833	973	10	118.8	1188
AH	HONGSHI	Simvastatin	20mg*10	18	14	252	6.2	14.3	88.66
AH	HUGOU	Ceftriaxone	1g	2.5	1500	3750	1.38	1695.65	2340
AH	JINNIU	Amoxicillin	0.25g*24	3.5	20	70	2.5	4	10
AH	JINNIU	Captopril	1*100s	4	3	12	1.8	2	3.6
AH	JINNIU	Ceftriaxone	1g	10	15	150	2.9	28	81.2
AH	JINNIU	Ciprofloxacin	0.25g*10	2	5	10	1.3	9	11.7
AH	JINNIU	Ibuprofen	0.6g*1s	2	37	37	0.67	23	15.41
AH	JINNIU	Metformin	24*0.5g	3	6	18	1.2	6	7.2
AH	JINNIU	Omeprazloe	20mg*14	12	5	60	2.4	17	40.8
AH	JINQIANG	Amoxicillin	0.25g*10s*2	2.8	22.3214	62.5	2.2	11	24.2
AH	JINQIANG	Amoxicillin	0.25g*5*10s	5.3	19.6226	104	2.2	2.5	5.5
AH	JINQIANG	Captopril	1*100	2.45	6.12245	15	2.5	5.88	14.7
AH	JINQIANG	Ceftriaxone	1*1g	2.95	81.3559	240	2.8	166.714	466.8
AH	JINQIANG	Ceftriaxone	1*1g	2.5	732	1830	2.8	191.607	536.5
AH	JINQIANG	Hydrochlorothiazide	25mg*100	0.6	5.25	3.15	0.7	1.68571	1.18
AH	JINQIANG	Ibuprofen	0.6g*10	13.6	8.38235	114	13.8	18.7	258.06
AH	JINQIANG	Ibuprofen	0.2g*50	1.5	3.78667	5.68	1.3	1	1.3
AH	JINQIANG	Metformin	24*0.5g	3.3	25.4545	84	3.5	26	91
AH	JINQIANG	Metformin	24*0.5g	3.6	20	72	3.5	8.45714	29.6
AH	JINQIANG	Metronidazole	0.2g*21	0.6	1.5	0.9	0.65	2.76923	1.8
AH	JINQIANG	Nifedipine	10mg*100s	1.8	15	27	1.9	5.94737	11.3
AH	JINQIANG	Omeprazloe	20mg*14	2.8	45	126	6.5	4	26
AH	JINQIANG	Omeprazloe	20mg*14	2.2	4.09091	9	5.5	39.3636	216.5
AH	JINQIANG	Omeprazloe	20mg*14	2.6	13.8462	36	5.5	5	27.5
AH	JINQIANG	Omeprazloe	20mg*14	2.6	31.1538	81	5.5	2	11
AH	JINQIANG	Ranitidine	0.15*30	1.5	9.33333	14	1.7	1	1.7
AH	JUXING	Amoxicillin	0.25g*20	20	5	100	12.1	14	169.4
AH	JUXING	Amoxicillin	0.25g*5*10s	15	2.6	39	6.5	13	84.5
AH	JUXING	Captopril	25mg*100s	5	13	65	2.8	34	95.2
AH	JUXING	Ceftriaxone	1g	12	91	1092	2.98	39	116.22
AH	JUXING	Ibuprofen	0.6g*10	20	4.8	96	13.3	5.95038	79.14
AH	JUXING	Nifedipine	10mg*100	3	5	15	0.75	3	2.25
AH	JUXING	Omeprazloe	20mg*14s	10	6	60	4	21	84
AH	LINBEI	Amoxicillin	0.25*20	6.5	900	5850	4.6	1500	6900
AH	LIUHE	Captopril	25mg*100s	3	16	48	2.2	11	24.2
AH	LIUHE	Ibuprofen	0.2g*50	5	2.7	13.5	1.2	1.25833	1.51
AH	LIUHE	Metformin	24*0.5g	5	4	20	2.55	15	38.25
AH	LIUHE	Metronidazole	0.2*8s	12	2.125	25.5	1.9	9	17.1
AH	LIUHE	Nifedipine	10mg*100	2	3	6	1	5	5
AH	LIUHE	Omeprazloe	20mg*14s	10	14	140	1.7	13	22.1
AH	LIUHE	Simvastatin	5mg*10s	10	1	10	3.6	19	68.4
AH	LIUJI	Amoxicillin	0.25g*20	5	831	4155	2.55	1000	2550
AH	LIUJI	Cefalexin	0.25g*25	5.5	100	550	3.18	69.1824	220
AH	LIUJI	Cefalexin	0.25g*25	5	307	1535	4.03	279.901	1128
AH	LIUJI	Ceftriaxone	1g	4	600	2400	0.9	655.556	590
AH	QINGPING	Albendazole	0.2g*10s	12	3	36	8.2	2	16.4
AH	QINGPING	Amoxicillin	0.25g*20	5	80	400	2.9	120	348
AH	QINGPING	Captopril	25mg*100s	5	10	50	1.99	11	21.89
AH	QINGPING	Ceftriaxone	1g	5	220	1100	2.7	120	324
AH	QINGPING	Ciprofloxacin	0.25g*10	2	12	24	0.85	19	16.15
AH	QINGPING	Hydrochlorothiazide	25mg*100	2	2	4	0.8	1	0.8
AH	QINGPING	Ibuprofen	0.2g*50	3	5	15	1.05	3	3.15
AH	QINGPING	Metformin	24*0.5g	5	18	90	1.99	20	39.8
AH	QINGPING	Metronidazole	0.2g*100	5	8	40	2.55	3	7.65
AH	QINGPING	Metronidazole	0.2g*14	5	7	35	2.5	2	5
AH	QINGPING	Omeprazloe	20mg*14s	10	21	210	6.9	18	124.2
AH	QINGPING	Omeprazloe	20mg*14	10	15	150	2.2	12	26.4
AH	QINGPING	Ranitidine	0.15g	3	4	12	1.24	8	9.92
AH	QINGPING	Simvastatin	20mg*10	20	4	80	11.3	5.5	62.15
AH	SANSHIGUANG	Amoxicillin	0.25g*20	7	250	1750	3.06	283	865.98
AH	SANSHIGUANG	Metronidazole	0.2g*100s	2	10	20	0.65	4	2.6
AH	SANSHIGUANG	Omeprazloe	20mg*14	15	20	300	10	48	480
AH	SANSHIGUANG	Ranitidine	0.15*30	5	10	50	1.75	13	22.75
AH	SHANNAN	Albendazole	0.2g*10s	10	3.4	34	9.3	11.1	103.23
AH	SHANNAN	Amoxicillin	0.25g*12s	21.5	2047	44010.5	14	4	56
AH	SHANNAN	Amoxicillin	0.25g×50	2.3	430	989	1.18279	3141	3715.14
AH	SHANNAN	Captopril	25mg×100s	7.5	97	727.5	2.4	257	616.8
AH	SHANNAN	Cefalexin	0.25g*25	2.3	147.6	339.48	0.992306	1081.4	1073.08
AH	SHANNAN	Cefalexin	0.25*6	3.47	2	6.94	1.83216	15.67	28.71
AH	SHANNAN	Diazepam	5mg*50	7.50029	17.13	128.48	6.52009	29.61	193.06
AH	SHANNAN	Enalapril	5mg*16s	17	11	187	7.05556	36	254
AH	SHANNAN	Hydrochlorothiazide	25mg100s	3	60.38	181.14	0.786752	93.6	73.64
AH	SHANNAN	Ibuprofen	0.6g*10	19	35.1	666.9	13.413	166.45	2232.59
AH	SHANNAN	Ibuprofen	0.2g*50	4	43.27	173.08	1.50012	41.19	61.79
AH	SHANNAN	Metformin	24*0.5g	9.6	55	528	6.64286	63	418.5
AH	SHANNAN	Metformin	24*0.5g	7.8	105	819	3.23344	192	620.82
AH	SHANNAN	Metronidazole	0.2g*100	2.8	145.05	406.14	2.00435	149.36	299.37
AH	SHANNAN	Metronidazole	0.2g*14p	8	53	424	2.14663	193	414.3
AH	SHANNAN	Ranitidine	0.15g×30s	3.2	126	403.2	1.58549	91	144.28
AH	SHANNAN	Simvastatin	5mg*10s	28	9	252	3.87783	83	321.86
AH	SHENJI	Ibuprofen	0.2g*50	3	50	150	1.5	30	45
AH	SHENJI	Simvastatin	20mg*10	20	25	500	14	10	140
AH	SHIHU	Amoxicillin	0.25g*20	4	2250	9000	2.55	2352.94	6000
AH	SHIHU	Ceftriaxone	1g	3	6333.33	19000	1.38	6521.74	9000
AH	SHISHU	Albendazole	0.2*10	9.2	6.79348	62.5	9.2	2.2	20.24
AH	SHISHU	Captopril	25mg*100s	2.45	13.0612	32	2.5	18.88	47.2
AH	SHISHU	Cefalexin	0.25*10	1.2	10	12	2.86	1	2.86
AH	SHISHU	Ceftriaxone	1*1g	2.83	781.625	2212	3.3	328	1082.4
AH	SHISHU	Hydrochlorothiazide	25mg*100	0.6	16.6667	10	0.9	2.22222	2
AH	SHISHU	Ibuprofen	0.6g*10	13.5	11.8519	160	13.8	10.2	140.76
AH	SHISHU	Metformin	50*0.6	1.6	37.5	60	4.9	9	44.1
AH	SHISHU	Metronidazole	0.2g*100s	2	3.05	6.1	3.5	1.51429	5.3
AH	SHUANGGANG	Enalapril	5mgx16#	9.4	33	310.2	8.3	6	49.8
AH	SHUANGGANG	Hydrochlorothiazide	25mg	0.009	310	2.79	0.015	3.33333	0.05
AH	SHUANGGANG	Metformin	24*0.5g	7.9	10	79	5.92	12	71.04
AH	SHUANGGANG	Metronidazole	0.2gx21#	1.35	83.7778	113.1	0.65	41	26.65
AH	SHUANGGANG	Omeprazloe	20mgx14#	5.1	26	132.6	4.6	15	69
AH	SUNJI	Amoxicillin	0.25g*10	2.5	142	355	1.575	103.003	162.23
AH	SUNJI	Captopril	25mg*100	6	11	66	4.8	12	57.6
AH	SUNJI	Ceftriaxone	1g	10	352	3520	2.9	305	884.5
AH	SUNJI	Ciprofloxacin	0.25g*6	3	5	15	1.3	97	126.1
AH	SUNJI	Ibuprofen	0.2g*50	3	3.7	11.1	1.5	10.94	16.41
AH	SUNJI	Metformin	24*0.5g	5	4	20	4.9	13	63.7
AH	SUNJI	Metronidazole	0.2*21	2	32	64	0.75	48	36
AH	SUNJI	Omeprazloe	20mg*14	15	14	210	4.8	10	48
AH	TAOHUA	Albendazole	0.2g*10s	12	1.4	16.8	9.55	4.60733	44
AH	TAOHUA	Amoxicillin	0.25g*20	4	50	200	3.4	50	170
AH	TAOHUA	Ceftriaxone	1g	10	451	4510	3	290	870
AH	TAOHUA	Hydrochlorothiazide	25mg*100	3	1.2	3.6	0.9	0.6	0.54
AH	TAOHUA	Ibuprofen	0.2g*50	4	1.4	5.6	1.3	10	13
AH	TAOHUA	Metronidazole	0.2g*100	3	1	3	2.08	7.5	15.6
AH	TAOHUA	Ranitidine	0.15g*30	5	1	5	1.6	8.125	13
AH	WANGZHUANG	Metformin	24*0.5g	5	2000	10000	1.82	274.725	500
AH	WANGZHUANG	Omeprazloe	20mg*14	10	1000	10000	5.27	796.964	4200
AH	XIAOYAO	Amoxicillin	0.25g*24	4.5	10	45	3.06	152.941	468
AH	XIAOYAO	Captopril	25mg*100	4.6	20	92	4.6	30	138
AH	XIAOYAO	Metformin	50*0.5	4	4	16	2.15	60	129
AH	XIAOYAO	Metronidazole	0.2g*100	3	2	6	0.24	300	72
AH	XIAOYAO	Omeprazloe	20mg*14	5.6	3	16.8	4.6	8	36.8
AH	XINMAQIANG	Amoxicillin	0.25g*20	5.5	100	550	2.84	50	142
AH	YANDIAN	Captopril	25mg*100s	3	8	24	2.2	10	22
AH	YANDIAN	Ibuprofen	0.6g*10	20	21.6	432	13.25	34.7004	459.78
AH	YANDIAN	Omeprazloe	20mg*14s	12	23.1667	278	10	54	540
AH	YANDIAN	Simvastatin	20mg*10	18	4	72	6.2	6.5	40.3
AH	YANGMIAO	Amoxicillin	0.25g*20	2	190	380	2.84	151.408	430
AH	YANGMIAO	Captopril	25mg×100	2.4	6.25	15	3.92	6.12245	24
AH	YANGMIAO	Cefalexin	0.25g*25	4.6	94.1304	433	4.01	119.701	480
AH	YANGMIAO	Cefalexin	0.25*6	2.5	7.2	18	1.73	26.5896	46
AH	YANGMIAO	Ceftriaxone	1g	2.85	1075.79	3066	4.54	533.921	2424
AH	YANGMIAO	Hydrochlorothiazide	25mg*100	1	2	2	0.81	3.7037	3
AH	YANGMIAO	Ibuprofen	0.2g*50	2.2	4.54545	10	3.07	8.46906	26
AH	YANGMIAO	Metronidazole	0.2g×100	2	15	30	2.18	12.3853	27
AH	YANGMIAO	Nifedipine	10mg×100	1	35	35	1.64	2.43902	4
AH	YANGMIAO	Omeprazloe	20mg×14	4.2	40.4762	170	5.27	36.0531	190
AH	YUANDIAN	Amoxicillin	0.125*5	12.5	600	7500	6.5	600	3900
AH	YUANDIAN	Captopril	25mg*100	5	200	1000	2.43	200	486
AH	YUANDIAN	Ceftriaxone	1g	10	8000	80000	2.9	8000	23200
AH	YUANDIAN	Enalapril	5mg*16	8	30	240	4	30	120
AH	YUANDIAN	Glibenclamide	2.5mg*100	3	100	300	1	30	30
AH	YUANDIAN	Hydrochlorothiazide	25mg*100	3	30	90	0.8	30	24
AH	YUANDIAN	Ibuprofen	0.6g*10	12	100	1200	6.6	100	660
AH	YUANDIAN	Metformin	12*0.5	7	300	2100	3.5	300	1050
AH	YUANDIAN	Metronidazole	0.2g*21	2	600	1200	0.5	600	300
AH	YUANDIAN	Omeprazloe	20mg×14	10	800	8000	6.9	800	5520
AH	YUANDIAN	Ranitidine	0.15g×30	4	120	480	2.05	120	246
AH	YUANDIAN	Simvastatin	20mg*10	24	25	600	17.6	25	440
AH	YUHUI	Amoxicillin	0.25g*20	4	100	400	2.94	1000	2940
AH	YUHUI	Cefalexin	0.25g*25	5	100	500	4.16	100.962	420
AH	ZHONGXING	Amoxicillin	0.25g*20	2.84	98.5915	280	2.55	98.0392	250
AH	ZHONGXING	Cefalexin	0.25g*25	5	72	360	4.01	64.8379	260
AH	ZHONGXING	Ceftriaxone	1g*10	60	100	6000	45.4	99.1189	4500
AH	ZHUDING	Amoxicillin	0.25g*10	2	200	400	1.3	200	260
AH	ZHUDING	Cefalexin	0.25*5	2	300	600	1.2	300	360
AH	ZIPENG	Amoxicillin	0.25g*20s	6	92	552	3.5	145	507.5
AH	ZIPENG	Amoxicillin	0.25g*10s*2	6	92	552	3.5	145	507.5
AH	ZIPENG	Captopril	1*100	6	5	30	2.4	12	28.8
AH	ZIPENG	Cefalexin	0.25*5	2	57	114	1.1	17	18.7
AH	ZIPENG	Ceftriaxone	1g	10	210	2100	2.8	475	1330
AH	ZIPENG	Ibuprofen	0.2g*50	5	3.52	17.6	1.8	9.21111	16.58
AH	ZIPENG	Metronidazole	0.2g*100	5	11.63	58.15	2.14	9.10748	19.49
AH	ZIPENG	Metronidazole	0.2g*100	5	11.4	57	2.4	8.12083	19.49
AH	ZIPENG	Nifedipine	10mg*100s	4	3	12	1.5	2	3
AH	ZIPENG	Omeprazloe	20mg*14	8.5	25	212.5	6.5	16	104
AH	ZIPENG	Ranitidine	0.15*30	5	5.334	26.67	1.78	3	5.34
NX	CHENYUANTAN	Amoxicillin	0.25g*12s	4.14	200	828	5.3	200	1060
NX	CHENYUANTAN	Cefalexin	0.25g*48	7.7	110	847	7.334	160	1173.44
NX	CHENYUANTAN	Ceftriaxone	1g	1.92	2000	3840	1.82	1000	1820
NX	DINGTANG	Cefalexin	0.25g*48	7.7007	67.5	519.797	7.33	100	733
NX	DINGTANG	Ceftriaxone	1g	1.9215	200	384.3	1.82	1000	1820
NX	DINGTANG	Ibuprofen	0.2g*20s	6.825	100	682.5	1.08	80	86.4
NX	DINGTANG	Ibuprofen	0.2g*50	2.0475	10	20.475	1.3	10	13
NX	DINGTANG	Omeprazloe	20mg*14s	3.7485	150	562.275	3.5	50	175
NX	DINGTANG	Ranitidine	0.15g*30s	1.575	30	47.25	1.5	50	75
NX	HEXI	Amoxicillin	0.25g*12s	3.465	1500	5197.5	5.3	3750	19875
NX	HEXI	Cefalexin	0.25g*48	7.7007	500	3850.35	7.33	320	2345.6
NX	HEXI	Enalapril	5mg*20	8.61	33	284.13	12.8	30	384
NX	HEXI	Ibuprofen	0.2g*20s	6.825	300	2047.5	1.08	385	415.8
NX	HEXI	Metronidazole	0.2g*100	2.31	30	69.3	1.88	50	94
NX	HEXI	Nifedipine	10mg*48s	13.776	100	1377.6	13	32	416
NX	HEXI	Omeprazloe	20mg*14s	3.7485	1000	3748.5	3.5	1060	3710
NX	HEXI	Ranitidine	0.15g*30s	1.575	28	44.1	1.5	70	105
NX	HONGYAO	Amoxicillin	0.25g*24s	3.78	240	907.2	4.44	220	976.8
NX	HONGYAO	Amoxicillin	0.25g*14s	3.4965	90	314.685	3.33	30	99.9
NX	HONGYAO	Captopril	25mg*100	2.52	20	50.4	2.4	20	48
NX	HONGYAO	Cefalexin	0.25g*48	7.6965	20	153.93	7.33	50	366.5
NX	HONGYAO	Ibuprofen	0.2g*50	1.995	32	63.84	1.7	30	51
NX	HONGYAO	Metronidazole	0.2g*100	2.31	10	23.1	2.2	10	22
NX	HONGYAO	Omeprazloe	20mg*14s	3.7485	410	1536.88	3.53	140	494.2
NX	HONGYAO	Ranitidine	0.15g*30	1.575	36	56.7	1.5	50	75
NX	JIANGTAI	Albendazole	0.2*10s	3.675	10	36.75	22	5	110
NX	JIANGTAI	Ceftriaxone	1g	1.92	2300	4416	1.82	1000	1820
NX	PIANCHENG	Ceftriaxone	1g	1.9215	1000	1921.5	1.82	650	1183
NX	QUJING	Captopril	25mg*100	2.52	800	2016	1.95	510	994.5
NX	QUJING	Cefalexin	0.25g*48	7.69983	378	2910.54	7.33	266.667	1954.67
NX	QUJING	Ceftriaxone	1g	1.9215	2875	5524.31	1.82	1800	3276
NX	QUJING	Ciprofloxacin	0.2g*100	0.84	300	252	0.86	50	43
NX	QUJING	Ibuprofen	0.2g*20s	6.825	324	2211.3	1.08	100	108
NX	QUJING	Ibuprofen	0.2g*50	2.625	40	105	1.3	150	195
NX	QUJING	Metformin	24*0.5g	1.613	60	96.768	8.56637	113	968
NX	QUJING	Nifedipine	10mg*100	0.735	43.333	31.8498	1.05357	93.333	98.333
NX	QUJING	Omeprazloe	20mg*14s	3.7485	385	1443.17	3.5	100	350
NX	QUJING	Ranitidine	0.15g*30s	2.13473	97.5	208.136	1.5	58	87
NX	QUJING	Simvastatin	20mg*10	13.986	40.5	566.433	13	23.5	305.5
NX	WANGTUAN	Albendazole	0.2g*10s	3.78	10	37.8	5.9	10	59
NX	WANGTUAN	Amoxicillin	0.25g*12s	3.465	2350	8142.75	4.44	140	621.6
NX	WANGTUAN	Captopril	25mg*100	2.52	49	123.48	1.95	40	78
NX	WANGTUAN	Cefalexin	0.25g*48	7.7007	407.778	3140.17	7.33	90	659.7
NX	WANGTUAN	Ibuprofen	0.2g*20s	6.825	610	4163.25	1.08	20	21.6
NX	WANGTUAN	Metronidazole	0.2g*100	2.31	90	207.9	1.88	130	244.4
NX	WANGTUAN	Nifedipine	10mg*100	0.735	12.5	9.1875	0.68	9	6.12
NX	WANGTUAN	Omeprazloe	20mg*14s	3.7485	1480	5547.78	3.5	1020	3570
NX	WANGTUAN	Ranitidine	0.15g*30s	1.575	31.667	49.8755	1.5	35	52.5
NX	XIAKOU	Captopril	25mg*100	2.52	100	252	1.95	320	624
NX	XIAKOU	Cefalexin	0.25g*48	7.68	200	1536	7.33	190	1392.7
NX	XIAKOU	Ceftriaxone	1g	1.9215	1714.29	3294	1.82	2342	4262.44
NX	XIAKOU	Enalapril	10mg*10	11.445	100	1144.5	10.9	50	545
NX	XIAKOU	Ibuprofen	0.2g*20s	6.825	700	4777.5	3.32468	790	2626.5
NX	XIAKOU	Metformin	24*0.5g	6.405	30	192.15	9.6	50	480
NX	XIAKOU	Metronidazole	0.2g*100	1.974	50	98.7	1.39333	225	313.5
NX	XIAKOU	Omeprazloe	20mg*14s	3.72248	565	2103.2	3.5	900	3150
NX	XIAKOU	Ranitidine	0.15g*30s	1.575	100	157.5	1.5	100	150
NX	XINGLONG	Captopril	25mg*100	2.52	50	126	1.95	10	19.5
NX	XINGLONG	Ceftriaxone	1g	1.92	3000	5760	1.82	1300	2366
NX	XINGLONG	Omeprazloe	14s*20mg	3.75	200	750	3.5	50	175
NX	XINYING	Ceftriaxone	1g	1.9215	1000	1921.5	1.82	4000	7280
NX	YESHENG	Ceftriaxone	1g	1.9215	1500	2882.25	1.82	1500	2730
NX	YESHENG	Ibuprofen	0.2g*20s	6.825	150	1023.75	1.08	30	32.4
NX	YESHENG	Metformin	24*0.5g	1.6128	5	8.064	2.671	80	213.68
NX	YESHENG	Nifedipine	10mg*100s	0.735	30	22.05	0.68	30	20.4
NX	YESHENG	Omeprazloe	20mg*14s	3.7485	50	187.425	3.5	50	175
NX	YESHENG	Ranitidine	0.15g*30s	1.575	100	157.5	1.5	50	75
SD	CHANGLING	Amoxicillin	0.25*10	2.20152	323	711.09	0.973031	828	805.67
SD	CHANGLING	Enalapril	5mg*16	20	9	180	11.7031	42	491.53
SD	CHANGLING	Ibuprofen	0.2g*50	1.91667	2.4	4.6	1.14223	4.57	5.22
SD	CHANGLING	Metronidazole	0.2*100	3.02976	1.68	5.09	2.30335	17.01	39.18
SD	CHANGLING	Omeprazloe	20mg*14	5.50389	36	198.14	1.55167	90	139.65
SD	CHENGYANG	Albendazole	0.2*10	17	61	1037	9.42885	104	980.6
SD	CHENGYANG	Amoxicillin	0.25g*10	1.8	4860	8748	0.926459	5001	4633.22
SD	CHENGYANG	Captopril	25mg*100	14.9155	213	3177	2.73693	212	580.23
SD	CHENGYANG	Ceftriaxone	1g	5.05882	4590	23220	2.20105	3810	8386
SD	CHENGYANG	Ciprofloxacin	0.25g*12	1.2	675	810	0.584515	598	349.54
SD	CHENGYANG	Diazepam	5mg*50	3	78	234	1.5	103	154.5
SD	CHENGYANG	Enalapril	10mg*16	27.5385	260	7160	20.1008	496	9970
SD	CHENGYANG	Hydrochlorothiazide	25mg*100	1	22	22	0.8	37	29.6
SD	CHENGYANG	Ibuprofen	0.2g*50	1.9	462	877.8	1.47046	788	1158.72
SD	CHENGYANG	Metformin	24*0.5g	3	286	858	1.28	172	220.16
SD	CHENGYANG	Metronidazole	0.2*100	2.8	154	431.2	1.91944	214	410.76
SD	CHENGYANG	Nifedipine	10mg*16	7.2	490	3528	5.95	680	4046
SD	CHENGYANG	Nifedipine	10mg	1	41	41	0.428269	52	22.27
SD	CHENGYANG	Omeprazloe	20mg*14	11.2259	425	4771	6.02996	549	3310.45
SD	CHENGYANG	Ranitidine	0.15g*30	2	435	870	1.42	402	570.84
SD	DIANZIJI	Albendazole	0.2*10	16	1.4	22.4	16	0.6	9.6
SD	DIANZIJI	Amoxicillin	0.25*10	2.00182	22	44.04	0.937	170	159.29
SD	DIANZIJI	Captopril	25mg*100	2.5	2	5	1.2057	7.00008	8.44
SD	DIANZIJI	Cefalexin	0.25*5	1.70051	98	166.65	0.700313	64	44.82
SD	DIANZIJI	Ceftriaxone	1g	4	35	140	1.48	100	148
SD	DIANZIJI	Diclofenac	25mg*24	0.3	27	8.1	0.15	1	0.15
SD	DIANZIJI	Ibuprofen	0.2g*50	1.9	0.3	0.57	2.48214	2.8	6.95
SD	DIANZIJI	Metformin	24*0.5g	1.8	8	14.4	1.29136	22	28.41
SD	DIANZIJI	Metronidazole	0.2*100	3.5	6.56	22.96	2.33247	11.55	26.94
SD	DIANZIJI	Nifedipine	10mg*100	1	0.2	0.2	0.4	5	2
SD	DIANZIJI	Omeprazloe	20mg*14	5.00171	35	175.06	1.55864	22	34.29
SD	DIANZIJI	Ranitidine	0.15g*30	2.2	10	22	1.42	4	5.68
SD	DONGWAN	Amoxicillin	0.25*10	1.8	2740	4932	0.928266	3460	3211.8
SD	DONGWAN	Captopril	25mg*100	2.5	66	165	1.33	25	33.25
SD	DONGWAN	Cefalexin	0.25*5	1.2	500	600	0.647222	450	291.25
SD	DONGWAN	Ceftriaxone	1g	4.8	3595	17256	1.73164	3350	5801
SD	DONGWAN	Enalapril	10mg*16	27	52	1404	20	154	3080
SD	DONGWAN	Ibuprofen	0.2g*50	1.9	70	133	1.1	65	71.5
SD	DONGWAN	Metformin	24*0.5g	1.8	70	126	1.05575	174	183.7
SD	DONGWAN	Metronidazole	0.2*100	2.8	84	235.2	1.81114	70	126.78
SD	DONGWAN	Omeprazloe	20mg*14s	4.5	218	981	1.32548	620	821.8
SD	DONGWAN	Ranitidine	0.15*30	2	172	344	0.959779	271	260.1
SD	GUOZHUANG	Ceftriaxone	1g	3	2000	6000	2.88	7200	20736
SD	GUOZHUANG	Ranitidine	0.15g*30	2	200	400	1.42	480	681.6
SD	LINGYANG	Albendazole	0.2g*10	14	2.4	33.6	9.33333	0.6	5.6
SD	LINGYANG	Amoxicillin	0.25g*10	2.00026	468	936.12	0.922781	489	451.24
SD	LINGYANG	Captopril	25mg*100	3	4	12	1.22	3	3.66
SD	LINGYANG	Diazepam	5mg*50	2.56957	2.3	5.91	1.288	2.5	3.22
SD	LINGYANG	Diclofenac	25mg*24	0.3	11	3.3	0.138	5	0.69
SD	LINGYANG	Enalapril	10mg*16	30	6	180	20.0056	16	320.09
SD	LINGYANG	Hydrochlorothiazide	25mg*100	2	2.3	4.6	0.833333	0.6	0.5
SD	LINGYANG	Ibuprofen	0.2g*50	2.5	7.4	18.5	1.10932	11.8	13.09
SD	LINGYANG	Metformin	24*0.5g	1.8	16	28.8	1.1025	48	52.92
SD	LINGYANG	Metronidazole	0.2*100	2.85133	5.65	16.11	1.81	1	1.81
SD	LINGYANG	Omeprazloe	20mg*14	5.08882	34	173.02	1.3119	21	27.55
SD	LINGYANG	Ranitidine	0.15g*30	2	2	4	0.981111	9	8.83
SD	LIUGUANZHUANG	Ceftriaxone	1g	30	493	14790	8.58897	2367	20330.1
SD	LIUGUANZHUANG	Ciprofloxacin	0.25g*12	1.5	570	855	0.868268	895	777.1
SD	LIUGUANZHUANG	Diazepam	5mg*50	2.5	230	575	1.45448	145	210.9
SD	LIUGUANZHUANG	Ibuprofen	0.2g*50	3	245	735	1.61923	520	842
SD	LIUGUANZHUANG	Metformin	24*0.5g	3	75	225	1.128	50	56.4
SD	LIUGUANZHUANG	Metronidazole	0.2*100	3	70	210	1.65199	151	249.45
SD	LIUGUANZHUANG	Omeprazloe	20mg*14	4.5	275	1237.5	1.50852	751	1132.9
SD	LIUGUANZHUANG	Ranitidine	0.15g*30	2	329	658	1.4198	505	717
SD	QISHAN	Captopril	25mg*100	2.50361	18.01	45.09	1.25778	18	22.64
SD	QISHAN	Diazepam	5mg*50	3	2.92	8.76	1.60406	1.97	3.16
SD	QISHAN	Metronidazole	0.2*100	3.00545	5.5	16.53	2.45714	4.9	12.04
SD	QISHAN	Omeprazloe	20mg*14	4.50138	58	261.08	1.61843	115	186.12
SD	QISHAN	Ranitidine	0.15g*30	2.50129	31	77.54	1.39457	35	48.81
SD	SANGYUAN	Amoxicillin	0.25*10	2.00101	138	276.14	0.924293	184	170.07
SD	SANGYUAN	Captopril	25mg*100	2.5	5	12.5	1.208	5	6.04
SD	SANGYUAN	Ibuprofen	0.2g*50	1.97586	2.9	5.73	1.16	2	2.32
SD	SANGYUAN	Metronidazole	0.2*100	2.8381	4.2	11.92	1.68554	24.9	41.97
SD	SANGYUAN	Omeprazloe	20mg*14	4.50312	16	72.05	2.03938	48	97.89
SD	XIAODIAN	Ciprofloxacin	0.25g*12s	1.8	63	113.4	0.65	11	7.15
SD	XIAODIAN	Diazepam	5mg*50	3	1.4	4.2	1.2	2.3	2.88
SD	XIAODIAN	Metronidazole	100*0.2g	2.8	2.3	6.48	1.92525	6.02	11.59
SD	XIAODIAN	Omeprazloe	14s*20mg	5	35.012	175.06	1.55	88	137.56
SD	YANZHUANG	Albendazole	0.2*10	13	52	676	11.396	50	569.8
SD	YANZHUANG	Amoxicillin	0.25*10	2	5220	10440	1.34028	10080	13510
SD	YANZHUANG	Captopril	25mg*100	2.25219	228	513.5	1.87333	315	590.1
SD	YANZHUANG	Cefalexin	0.25*5	3.95506	1424	5632	2.61023	2996	7820.25
SD	YANZHUANG	Ceftriaxone	1g	3.9633	8720	34560	2.88274	11310	32603.8
SD	YANZHUANG	Diazepam	5mg*50	2	159	318	1.97633	169	334
SD	YANZHUANG	Enalapril	5mg*16	18	68	1224	14.5135	78	1132.05
SD	YANZHUANG	Hydrochlorothiazide	25mg*100	1.05882	17	18	1.09	15	16.35
SD	YANZHUANG	Ibuprofen	0.2g*50	1.9	558	1060.2	1.57562	480	756.3
SD	YANZHUANG	Metformin	24*0.5g	1.8	70	126	1.34335	173	232.4
SD	YANZHUANG	Metronidazole	0.2*100	2.8	123	344.4	2.31607	163	377.52
SD	YANZHUANG	Nifedipine	10mg*16	7.5	10	75	5.52273	44	243
SD	YANZHUANG	Omeprazloe	20mg*14	4.5	702	3159	2.13237	1245	2654.8
SD	YANZHUANG	Ranitidine	0.15g*30	2	525	1050	1.51476	515	780.1
SD	ZHAILI	Captopril	25mg*100	2	2	4	1.5	1	1.5
SD	ZHAILI	Ciprofloxacin	0.25g*12	1	28	28	0.885714	28	24.8
SD	ZHAILI	Diclofenac	0.05g*24	22	98	2156	14.4774	103	1491.17
SD	ZHAILI	Metronidazole	0.2g*100	2.53579	9.5	24.09	1.95285	12.3	24.02
SD	ZHAILI	Nifedipine	30*10mg	25	12	300	17.7493	27	479.23
SD	ZHAILI	Omeprazloe	20mg*14	6	8	48	1.60133	45	72.06
SD	ZHAOXIAN	Captopril	25mg*100	2.5	15.2	38	1.90417	24	45.7
SD	ZHAOXIAN	Ibuprofen	0.2g*50	2	16.8	33.64	1.08951	11.06	12.05
SD	ZHAOXIAN	Metronidazole	0.2g*100	2.8	10.1	28.36	2.05246	9.34	19.17
SD	ZHAOXIAN	Omeprazloe	20mg*14	4.5	71	319.5	1.55384	112	174.03
SD	ZHONGLOU	Albendazole	0.2g*10	5	5	25	6.23125	80	498.5
SD	ZHONGLOU	Captopril	25mg*100	2.5	160	400	1.20659	220	265.45
SD	ZHONGLOU	Cefalexin	0.25*5	8.5	95	807.5	4.8	274	1315.2
SD	ZHONGLOU	Diazepam	5mg*50	2.5	45	112.5	1.5	67	100.5
SD	ZHONGLOU	Ibuprofen	0.2g*50	2.5	120	300	1.07	120	128.4
SD	ZHONGLOU	Metronidazole	0.2*100	2.8	80	224	1.67462	65	108.85
SD	ZHONGLOU	Omeprazloe	20mg*14	5	430	2150	1.54538	650	1004.5
SD	ZHONGLOU	Ranitidine	0.15g*30	2.5	250	625	1.30387	310	404.2
ZJ	BAIGUAN	Albendazole	0.2g*10	6.4	30.8	197.12	3.5	32	112
ZJ	BAIGUAN	Amoxicillin	0.25g*24s	7.4	325	2405	4.65	431	2004.15
ZJ	BAIGUAN	Captopril	25mgx100	5.5	49	269.5	2.55	47	119.85
ZJ	BAIGUAN	Ceftriaxone	1g	7	1266	8862	1.7	693	1178.1
ZJ	BAIGUAN	Ciprofloxacin	0.25g*10	3.3	170	561	0.85	116	98.6
ZJ	BAIGUAN	Diclofenac	0.05g*24	16.8	76.5	1285.2	11.1	252	2797.2
ZJ	BAIGUAN	Enalapril	10mg*17	19.6	121	2371.6	15.5	152	2356
ZJ	BAIGUAN	Enalapril	5mg*16	7.5	68	510	10.8	143	1544.4
ZJ	BAIGUAN	Hydrochlorothiazide	25mg*100	23	9	207	1.05	12	12.6
ZJ	BAIGUAN	Metformin	0.5g*24	7.3	43	313.9	2.05	81	166.05
ZJ	BAIGUAN	Metronidazole	0.5g*10	10	62	620	3.7	41	151.7
ZJ	BAIGUAN	Metronidazole	0.2g*21	1.6	104	166.4	0.65	149	96.85
ZJ	BAIGUAN	Nifedipine	10mgx100	9.5	44	418	1.2	61	73.2
ZJ	BAIGUAN	Omeprazole	20mg*14	2.9	126	365.4	3.05	252	768.6
ZJ	BAIGUAN	Ranitidine	0.15gx30	9	58	522	1.6	150	240
ZJ	BAIGUAN	Simvastatin	20mg*7	59.5	119	1689.8	17.4	96	1670.4
ZJ	BAIJIANG	Ceftriaxone	1g	7	164	1148	1.55	167.742	260
ZJ	BAIJIANG	Hydrochlorothiazide	25mg*100	3.9	4.87179	19	1.05	1.90476	2
ZJ	BAIJIANG	Metformin	24*0.5g	4.6	51.9565	239	1.4	45.7143	64
ZJ	BANQIAOXIANG	Amoxicillin	0.25g*24s	9	72	648	2.6	182	473.2
ZJ	BANQIAOXIANG	Ceftriaxone	1g*1	10	123	1230	1.73	392.254	678.6
ZJ	BANQIAOXIANG	Ciprofloxacin	0.25g*12	7.7	52.987	408	0.95	86	81.7
ZJ	BANQIAOXIANG	Metformin	24*0.5g	7	37	259	3.5	51	178.5
ZJ	BANQIAOXIANG	Nifedipine	20mg*20#	15.2	46	699.2	10.8	69	745.2
ZJ	CAOE	Ceftriaxone	1g	10	600	6000	1.7	320	544
ZJ	CAOE	Ciprofloxacin	0.25g*10	6.41	280	1794.8	1.05	335	351.75
ZJ	CAOE	Enalapril	10mg*16	30.3	30	909	15.5	60	930
ZJ	CAOE	Metronidazole	0.2g*21	1.45	70	101.5	0.65	70	45.5
ZJ	CAOE	Ranitidine	0.15gx30	8.5	50	425	2.3	115	264.5
ZJ	CHANGHUA	Metformin	24*0.5g	3.5	34	119	5.3	31	164.3
ZJ	CHANGHUA	Ranitidine	0.15g*30s	3	22	66	2.4	31	74.4
ZJ	CHANGTANG	Albendazole	0.2g*20	1.25	24	30	0.7	30	20
ZJ	CHANGTANG	Amoxicillin	0.25g*24s	3.5	114.286	400	7.1	98.5915	700
ZJ	CHANGTANG	Captopril	25mg*100s	7	20	140	2.55	19.6078	50
ZJ	CHANGTANG	Captopril	25mg*100	2.5	52	130	2.55	39.2157	100
ZJ	CHANGTANG	Cefalexin	0.25g*25	8	10	80	4.65	10.7527	50
ZJ	CHANGTANG	Ceftriaxone	1g	10	120	1200	1.7	294.118	500
ZJ	CHANGTANG	Ceftriaxone	1g	10	80	800	1.7	588.235	1000
ZJ	CHANGTANG	Ciprofloxacin	0.25g*10	3.3	90.9091	300	1.05	95.2381	100
ZJ	CHANGTANG	Ciprofloxacin	0.25g*10	3.3	121.212	400	1.05	95.2381	100
ZJ	CHANGTANG	Diclofenac	0.05*20s	26.5	30.1887	800	15.5	32.2581	500
ZJ	CHANGTANG	Diclofenac	0.05*20s	26.5	49.0566	1300	15.5	32.2581	500
ZJ	CHANGTANG	Diclofenac	0.05g*40	16.7	10.1796	170	15.5	11.6129	180
ZJ	CHANGTANG	Enalapril	10mg*16s	23.1	4.329	100	15.5	51.6129	800
ZJ	CHANGTANG	Hydrochlorothiazide	25mg*100s	2	10	20	1.05	9.52381	10
ZJ	CHANGTANG	Metformin	24*0.5g	9	33.3333	300	2.05	14.6341	30
ZJ	CHANGTANG	Nifedipine	10mg*100s	1	10	10	1.2	10	12
ZJ	CHANGTANG	Nifedipine	10mg*100	1	10	10	0.9	11.1111	10
ZJ	CHANGTANG	Omeprazole	20mgx14	3.5	100	350	7	21.4286	150
ZJ	CHANGTANG	Omeprazole	20mg*7s	29.5	10.1695	300	2.8	35.7143	100
ZJ	CHANGTANG	Ranitidine	0.15g*30	6.4	18.75	120	4.2	19.0476	80
ZJ	CHANGTANG	Ranitidine	0.15g*30	6.4	31.25	200	4.2	28.5714	120
ZJ	CHENGTAN	Captopril	25mg*100	10.2	4	40.8	2.55	4.07843	10.4
ZJ	CHENGTAN	Cefalexin	0.25g*25	8.9	1.8	16.02	5.3	2.6	13.78
ZJ	CHENGTAN	Ceftriaxone	2g*1	8.7	26	226.2	3.4	3	10.2
ZJ	CHENGTAN	Diclofenac	50mg*20	15.7	22	345.4	7.9	105	829.5
ZJ	CHENGTAN	Hydrochlorothiazide	25mg*100	3.4	0.758824	2.58	1.05	1.05714	1.11
ZJ	CHENGTAN	Ibuprofen	0.2g*12s	9.2	4.98913	45.9	0.75	3	2.25
ZJ	CHENGTAN	Omeprazole	20mg*14	13	29	377	9.1	47	427.7
ZJ	CHENGTAN	Ranitidine	0.15g*30	5.7	2	11.4	2.3	4.01739	9.24
ZJ	CHENGXI	Ranitidine	0.15g*30#	6.5	2	13	2.65	158.491	420
ZJ	DAOSHI	Captopril	25mgx100	11.7	7	81.9	2.6	7	17.85
ZJ	DAOSHI	Hydrochlorothiazide	25mg*1	0.039	330	12.87	0.0105665	1271	13.43
ZJ	DAOSHI	Metronidazole	0.2g*21	1.6	37	59.2	0.65	32	20.8
ZJ	DAOXU	Enalapril	10mg*17s	27.3	22.0147	601	15.5	72	1116
ZJ	DAOXU	Nifedipine	10mgx100	3.1	50	155	1.25	500	625
ZJ	DAXIAGU	Cefalexin	0.25g*25	7	10	70	3.85	456	250.8
ZJ	DAXIAGU	Ceftriaxone	1g	12	30	360	1.5	20.6667	31
ZJ	DAXIAGU	Diclofenac	50mg*20's	26.5	5	132.5	15.5	15	232.5
ZJ	DAXIAGU	Ranitidine	150mg*30	6.4	12.0312	77	1.85	14.0541	26
ZJ	DINGZHAI	Amoxicillin	0.25g*24s	9	40	360	4.65	140	651
ZJ	DINGZHAI	Ceftriaxone	1g*1	10	260	2600	1.7	350	595
ZJ	DINGZHAI	Enalapril	10mg*16	30.3	30	909	15.5	90	1395
ZJ	DINGZHAI	Ranitidine	0.15*30	6.6	10	66	4.20	10	42
ZJ	DONGGUAN	Amoxicillin	0.25g*24s	15.7	225.987	3548	4.65	93.9785	437
ZJ	DONGGUAN	Ceftriaxone	1g*1	10	1039	10390	1.7	620	1054
ZJ	DONGGUAN	Enalapril	10mg*16	23.04	84.9826	1958	15.5	154.968	2402
ZJ	DONGGUAN	Hydrochlorothiazide	25mg*100	3.9	3.07692	12	1.05	9.52381	10
ZJ	DONGGUAN	Metformin	12*0.5	4.6	22.8261	105	1.4	77.8571	109
ZJ	DONGGUAN	Metronidazole	0.2*21	1.05	44.7619	47	0.65	70.7692	46
ZJ	DONGGUAN	Nifedipine	10mg*100	2.6	16.1538	42	1.25	8.8	11
ZJ	DONGGUAN	Ranitidine	0.15*30	5.3	6.03774	32	1.6	6.875	11
ZJ	DONGGUAN	Simvastatin	20mg*7	32.6	41.5031	1353	17.4	41.954	730
ZJ	DONGMING	Ciprofloxacin	0.25g*10	2	50	100	1.05	47.619	50
ZJ	DONGMING	Diclofenac	50mg*20	8.5	235.294	2000	7.9	506.329	4000
ZJ	DONGMING	Hydrochlorothiazide	25mg*100s	3.9	7.69231	30	1.05	0.952381	1
ZJ	DONGMING	Metformin	12*0.5	1.2	2.5	3	1.4	5	7
ZJ	DONGMING	Ranitidine	0.15gX30	4.5	44.4444	200	2.3	86.9565	200
ZJ	DONGXIN	Atenolol	25mg*50	4.5	86.7556	390.4	2.15	126.837	272.7
ZJ	DONGXIN	Captopril	25mg*100	6.6	1.95152	12.88	2.55	8.11765	20.7
ZJ	DONGXIN	Diazepam	5mg*50	7.5	36.48	273.6	2.15	63.1628	135.8
ZJ	DONGXIN	Hydrochlorothiazide	25mg	0.0235	10680.9	251	0.0105	18590.5	195.2
ZJ	DONGXIN	Metformin	24*0.5g	4	49.45	197.8	3.45	20.2899	70
ZJ	DONGXIN	Nifedipine	10mg*100	1.1	1260	1386	1.2	15.75	18.9
ZJ	DONGXIN	Sodium valproate	0.2g*100	11.6	2.64138	30.64	11.3	8	90.4
ZJ	ESHAN	Captopril	25mg*100	4	10	40	2.55	7.84314	20
ZJ	ESHAN	Diazepam	5mg*50	7.5	1.33333	10	2.15	4.65116	10
ZJ	ESHAN	Diclofenac	50mg*20	26.5	15.0943	400	15.5	238.71	3700
ZJ	ESHAN	Hydrochlorothiazide	25mg*100	3.9	76.9231	300	1.05	238.095	250
ZJ	ESHAN	Metformin	12*0.5	4.6	45.6522	210	1.4	50	70
ZJ	ESHAN	Metronidazole	0.2g*21	1.39	14.3885	20	0.65	15.3846	10
ZJ	FENCHUAN	Diclofenac	50mg*20	26.5	42.6415	1130	15.5	70.9677	1100
ZJ	FENCHUAN	Metronidazole	0.2g*21	1.6	62.5	100	0.65	76.9231	50
ZJ	FENGHUI	Amoxicillin	0.25g*24s	7	120	840	4.65	40	186
ZJ	FENGHUI	Ceftriaxone	1g*1	10	1400	14000	1.7	450	765
ZJ	FENGHUI	Ciprofloxacin	0.25g*12	2	30	60	1.25	13000	16250
ZJ	FENGHUI	Enalapril	10mg*16	30.3	35	1060.5	15.5	14.9677	232
ZJ	FENGHUI	Hydrochlorothiazide	25mg*100	3.9	15.8974	62	1.05	12	12.6
ZJ	FENGHUI	Metformin	24*0.5g	7	60	420	3.5	30	105
ZJ	FENGHUI	Omeprazole	20mgx14	68	20	1360	9.1	170	1547
ZJ	FENGHUI	Ranitidine	0.15*30	2.6	75	195	1.6	25	40
ZJ	FENGHUI	Salbutamol	14g*1	7	22	154	5.1	20	102
ZJ	FENGHUI	Simvastatin	20mg*7	32.6	30	978	17.4	37.9885	661
ZJ	FENSHUI	Captopril	25mg*100	4	8	32	2.55	7	17.85
ZJ	FENSHUI	Metronidazole	0.2g*21	1.39	31.0791	43.2	0.65	29	18.85
ZJ	FUCHUN	Cefalexin	0.25g*25	10	1.6	16	3.85	5.195	20
ZJ	FUCHUN	Ceftriaxone	1g	10	261	2610	2.1	172.857	363
ZJ	GAIBEI	Ceftriaxone	1g*1	10	1000	10000	1.7	700	1190
ZJ	GAIBEI	Metformin	24*0.5g	7	10	70	3.5	30	105
ZJ	GAIBEI	Simvastatin	20mg*7	42	15	630	17.4	25	435
ZJ	GAOHONG	Cefalexin	0.25g*25	7	183	1281	3.85	59	227.15
ZJ	GAOHONG	Ceftriaxone	1g	10	2500	25000	1.7	10000	17000
ZJ	GAOHONG	Simvastatin	20mg*7	67.5	135	2200.5	17.4	47.5	826.5
ZJ	HECUN	Captopril	25mg*100	4	3	12	2.55	10.9804	28
ZJ	HECUN	Diclofenac	50mg*20	26.5	5.66038	150	15.5	14	217
ZJ	HECUN	Hydrochlorothiazide	25mg*100	3.9	1.53846	6	1.05	4.7619	5
ZJ	HENGCUN	Captopril	25mg*100	4	200	800	2.5	200	500
ZJ	HENGCUN	Ceftriaxone	1g	10	600	6000	1.45	1172.41	1700
ZJ	HENGCUN	Metronidazole	0.2g*21	1.45	200	290	0.65	200	130
ZJ	HENGFAN	Metformin	12*0.5	2.6	157.385	409.2	1.4	785	1099
ZJ	HENGLU	Metformin	12*0.5	2.6	20	52	1.4	25	35
ZJ	HENGLU	Simvastatin	20mg*7#	32.6	4	130.4	17.4	9	156.6
ZJ	HEQIAO	Amoxicillin	0.25g*12	6	55	330	3	130	390
ZJ	HEQIAO	Ciprofloxacin	0.25×12	3	17.3333	52	1	32	32
ZJ	HEQIAO	Ibuprofen	0.2g*50	5	12.41	62.05	2.5	15.428	38.57
ZJ	HEQIAO	Metronidazole	0.2g*21	1.6	23	36.8	0.65	48	31.2
ZJ	HUISHAN	Albendazole	0.2g*10	1.23	11.3821	14	0.0907	39.6913	3.6
ZJ	HUISHAN	Albendazole	0.2g*10	1.25	4	5	0.91	6	5.46
ZJ	HUISHAN	Amoxicillin	0.25g*24s	8.6	67.4419	580	3.55	4	14.2
ZJ	HUISHAN	Captopril	25mg*100	12.8	5	64	2.6	11.5385	30
ZJ	HUISHAN	Ceftriaxone	1g*1	10	94	940	1.7	60	102
ZJ	HUISHAN	Nifedipine	20mg*20s	33.5	25	837.5	10.8	25	270
ZJ	HUISHAN	Omeprazole	20mg*14	6.4	30	192	10.3	33.0097	340
ZJ	HUISHAN	Omeprazole	20mg*1	14	10	140	9.5	20	190
ZJ	HUISHAN	Ranitidine	0.15g*1	0.133	225	29.925	0.077	180	13.86
ZJ	JIANGNAN	Captopril	25mg*100	4	70	280	2.55	74.5098	190
ZJ	JIANGNAN	Hydrochlorothiazide	25mg*100	3.9	10.5128	41	1.05	25.7143	27
ZJ	JIANGNAN	Metformin	24*0.5g	13.6	161.765	2200	9.3	161.29	1500
ZJ	JIANGNAN	Metformin	12*0.5	4.6	52.1739	240	1.4	114.286	160
ZJ	JIANGNAN	Metronidazole	0.2g*21	1.39	129.496	180	0.65	184.615	120
ZJ	JINCHENG	Cefalexin	0.25g*25	7	11	77	3.85	28	107.8
ZJ	JINCHENG	Metformin	12*0.5	2.6	160	416	1.4	306	428.4
ZJ	JINCHENG	Simvastatin	20mg*7#	32.6	206.5	6731.9	17.4	385.5	6707.7
ZJ	JINCHENG	Simvastatin	20mg*7#	52.5	303	15907.5	22.4	905	20272
ZJ	JINGLING	Albendazole	0.2g*10	1.25	30	37.5	0.91	6	5.46
ZJ	JINGLING	Albendazole	0.2g*10	1.125	20	22.5	0.9	10	9
ZJ	JINGLING	Captopril	25mg*100	4.1	4	16.4	2.6	11	28.6
ZJ	JINGLING	Ceftriaxone	1g*1	6.67	75	500.25	1.65	275	453.75
ZJ	JINGLING	Hydrochlorothiazide	25mg*1	0.022	5.90909	0.13	0.009	421.111	3.79
ZJ	JINGLING	Metformin	24*0.5g	3.99	2	7.98	1.7	12.4118	21.1
ZJ	JINGLING	Nifedipine	10mg*1	2	4	8	1.2	3	3.6
ZJ	JINGLING	Omeprazole	20mg*1	0.98	140.102	137.3	0.65	770	500.5
ZJ	JINGLING	Ranitidine	0.15g*1	0.133	225	29.925	0.077	180	13.86
ZJ	JINGLING	Salbutamol	14g/20mg*1	21	6	126	15.1	1	15.1
ZJ	JIUXIAN	Cefalexin	0.25g*25	8.3	11.4458	95	3.85	0.779221	3
ZJ	JIUXIAN	Metronidazole	0.2g*21	1.388	43.2277	60	0.65	44.6154	29
ZJ	LEPING	Cefalexin	0.25g*25	7	11	77	3.85	38	146.3
ZJ	LEPING	Metformin	12*0.5	2.6	10	26	1.4	26	36.4
ZJ	LEPING	Simvastatin	20mg*7#	32.6	6.5	211.9	17.4	10.5	182.7
ZJ	LIANGHU	Captopril	25mgx100	11.7	136.41	1596	2	50	100
ZJ	LIANGHU	Ceftriaxone	1g	7	159	1113	1.7	605.882	1030
ZJ	LIANGHU	Ciprofloxacin	0.25g*12	3.9	80	312	1.25	20	25
ZJ	LIANGHU	Enalapril	10mg*18	23.1	30	693	15.5	50	775
ZJ	LIANGHU	Metformin	24*0.5g	9	70	630	3.45	29	100.05
ZJ	LIANGHU	Metronidazole	0.2g*21	1.6	10	16	0.57	15.7895	9
ZJ	LIANGHU	Nifedipine	10mgx100	3.5	95	332.5	1.25	112	140
ZJ	LIANGHU	Omeprazole	20mgx14	29.8	140	4172	9.1	150	1365
ZJ	LIANGHU	Ranitidine	0.15gx30	5.9	200	1180	2.25	23.7778	53.5
ZJ	LIHAI	Captopril	25mg*100	11.7	17.094	200	2	200	400
ZJ	LIHAI	Ceftriaxone	1g	10	1230	12300	1.7	1705.88	2900
ZJ	LIHAI	Ciprofloxacin	0.25g*12	3.9	307.692	1200	1.3	200	260
ZJ	LIHAI	Hydrochlorothiazide	25mg*100	3.9	2.30769	9	1.05	7.61905	8
ZJ	LIHAI	Ibuprofen	0.2g*100	5.5	21.8182	120	1.7	23.5294	40
ZJ	LIHAI	Metronidazole	0.2*21	1.4	7.14286	10	0.6	16.6667	10
ZJ	LIHAI	Nifedipine	10mg*100	3.5	171.429	600	1	250	250
ZJ	LINGLONG	Amoxicillin	0.25g*30	11.2	165	1848	5.9	34	200.6
ZJ	LINGLONG	Ceftriaxone	1g	10	165	1650	1.65	350	577.5
ZJ	LINGLONG	Diclofenac	20*50mg	29.5	215	6342.5	15.5	90	1395
ZJ	LINGLONG	Metformin	12*0.5	2.6	30	78	3.5	20	70
ZJ	LINGLONG	Simvastatin	20mg*7#	25	40	1000	17	55	935
ZJ	LINGNAN	Amoxicillin	0.25g*24s	7	42	294	4.65	43.0108	200
ZJ	LINGNAN	Ceftriaxone	1g	10	220	2200	1.7	1176.47	2000
ZJ	LONGGANG	Amoxicillin	0.25g*24s	7	20	140	3.7	30.0811	111.3
ZJ	LONGGANG	Ciprofloxacin	0.25×12	5	10	50	3.5	2.2	7.7
ZJ	LONGGANG	Metformin	12*0.5	4.5	18	81	9.1	8.07692	73.5
ZJ	LONGGANG	Simvastatin	20mg*7	5	5	271	15.6	43.0962	672.3
ZJ	MAXIAO	Captopril	25mg*100	11	24	264	2.55	31	79.05
ZJ	MAXIAO	Metronidazole	0.2g*21	1.6	62	99.2	0.65	95	61.75
ZJ	MAXIAO	Ranitidine	150mg*30	6.4	21	134.4	2.7	25	67.5
ZJ	NANMING	Captopril	25mg*100	3.55	16	56.8	2.55	20	51
ZJ	NANMING	Ceftriaxone	1g	5	1552	7760	1.55	747	1157.85
ZJ	NANMING	Ciprofloxacin	0.25g*12	1.9	6	11.4	1.05	2	2.1
ZJ	NANMING	Diclofenac	50mg*20	22	106	2332	9.2	150	1380
ZJ	NANMING	Metformin	12*0.5	4.35	27	117.45	1.4	122	170.8
ZJ	NANMING	Nifedipine	10mg*100片	2.45	3.04082	7.45	1.15	2	2.3
ZJ	NANMING	Ranitidine	0.15g*30	2.98	4	11.92	2.3	7	16.1
ZJ	NANMING	Simvastatin	20mg*7	32.6	4	130.4	17.4	15	261
ZJ	NANMING	Simvastatin	20mg*7	27.7	45	1246.5	17	114	1938
ZJ	QIANCHUAN	Albendazole	0.2g*10	1.25	130	162.5	0.7	80	56
ZJ	QIANCHUAN	Amoxicillin	0.25g*20	7.4	213	1576.2	2.85	253	721.05
ZJ	QIANCHUAN	Captopril	25mg*100	11.7	78	912.6	2.55	71	181.05
ZJ	QIANCHUAN	Cefalexin	0.25g*25	10.5	25	262.5	6	34	204
ZJ	QIANCHUAN	Ceftriaxone	1g	12.5	850	10625	1.7	627	1065.9
ZJ	QIANCHUAN	Ciprofloxacin	0.5g*12	5.6	19	106.4	3.5	7	24.5
ZJ	QIANCHUAN	Diclofenac	50mg*20	27	104	2808	15.5	130	2015
ZJ	QIANCHUAN	Hydrochlorothiazide	25mg*100	3.9	3	11.7	10.5	4	42
ZJ	QIANCHUAN	Ibuprofen	0.2g*50	14.2	8	113.6	2.2	5	11
ZJ	QIANCHUAN	Metformin	24*0.5g	9	71	639	8.2	84	688.8
ZJ	QIANCHUAN	Nifedipine	10mg*100s	3.8	58	220.4	1.2	49	58.8
ZJ	QIANCHUAN	Omeprazole	20mg*7	44.1	108	4762.8	9.1	128	1164.8
ZJ	QIANCHUAN	Ranitidine	0.15g*30s	6.6	51	336.6	2.65	75	198.75
ZJ	QIANCHUAN	Salbutamol	0.15	7	3	21	3.76	5	18.8
ZJ	QIANCHUAN	Simvastatin	20mg*7	25.6	28	716.8	17.4	21.5	374.1
ZJ	QIANHONG	Cefalexin	0.25g*25	7	67	469	3.85	42	161.7
ZJ	QIANHONG	Metformin	12*0.5	2.6	23	59.8	0.35	11	3.85
ZJ	QIANHONG	Simvastatin	20mg*7#	32.6	22	717.2	17.4	7	121.8
ZJ	QINGLIANGFENG	Simvastatin	20mg*7#	32.6	15	489	17.4	12.5	217.5
ZJ	QINGLIANGFENG	Simvastatin	20mg*7#	52.5	41	2152.5	22.4	30	672
ZJ	QINGSHANHU	Cefalexin	0.25g*25	7	11	77	3.85	28	107.8
ZJ	QINGSHANHU	Metformin	12*0.5	2.6	160	416	1.4	306	428.4
ZJ	QINGSHANHU	Simvastatin	20mg*7#	32.6	206.5	6731.9	17.4	300.5	5228.7
ZJ	QINGSHANHU	Simvastatin	20mg*7#	52.5	303	15907.5	22.4	805	18032
ZJ	RUAO	Albendazole	0.2g*10	1.25	30	37.5	0.91	6	5.46
ZJ	RUAO	Amoxicillin	0.25g*24s	15.7	94.1503	1478.16	13	34.0254	442.33
ZJ	RUAO	Captopril	25mg*100	3.6	2	7.2	2.55	4.05882	10.35
ZJ	RUAO	Diazepam	5mg*50	7.5	11.76	88.2	6.5	9.32308	60.6
ZJ	RUAO	Metformin	24*0.5g	6	12	72	1.9	3	5.7
ZJ	RUAO	Ranitidine	0.15g*1	0.133	225	29.925	0.077	180	13.86
ZJ	RUAO	Simvastatin	20mg*7	16.3	39	635.7	17	22	374
ZJ	SHANGPU	Captopril	25mgx100	11.7	50	585	2.55	50	127.5
ZJ	SHANGPU	Ceftriaxone	1g	7	300	2100	1.7	1000	1700
ZJ	SHANGPU	Ciprofloxacin	0.25g*12	7.7	60	462	1.25	50	62.5
ZJ	SHANGPU	Diazepam	5mg*50	7.5	1	7.5	2.15	1	2.15
ZJ	SHANGPU	Hydrochlorothiazide	25mg*100	2.35	20	47	1.05	11	11.55
ZJ	SHANGPU	Metronidazole	0.2g*21	1.6	50	80	0.65	50	32.5
ZJ	SHANGPU	Nifedipine	10mgx100	3.5	100	350	1.2	100	120
ZJ	SHANGPU	Salbutamol	14g：28mg*1	6.1	1	6.1	1.5	1	1.5
ZJ	SHAXI	Albendazole	0.2g*10	1.25	12	15	0.9	12	10.8
ZJ	SHAXI	Captopril	25mg*100	1.9	11	20.9	0.02	700	14
ZJ	SHAXI	Cefalexin	0.25g*25	5	10.4	52	4.5	2.2	9.9
ZJ	SHAXI	Ceftriaxone	1g*1	7	220	1540	1.65	180	297
ZJ	SHAXI	Diazepam	5mg*50	3.5	21	73.5	3	20	60
ZJ	SHAXI	Hydrochlorothiazide	25mg*1	0.04	210	8.4	0.03	1100	33
ZJ	SHAXI	Metronidazole	0.2g*21	1.2	21	25.2	0.6	13.3333	8
ZJ	SHIQIAO	Albendazole	0.2g*10	1.19	9.91597	11.8	3.5	0.571429	2
ZJ	SHIQIAO	Amoxicillin	0.25g*24s	1.53	1168.63	1788	4.7	48.9362	230
ZJ	SHIQIAO	Captopril	25mg*100	4.55	4	18.2	2.55	3.13725	8
ZJ	SHIQIAO	Enalapril	5mg*16	12.52	5.9984	75.1	10.8	14	151.2
ZJ	SHIQIAO	Hydrochlorothiazide	25mg*100	3.9	1.1	4.29	1.05	5.71429	6
ZJ	SHIQIAO	Metformin	24*0.5g	22.43	3.04547	68.31	19.5	165.026	3218
ZJ	SHIQIAO	Metformin	24*0.5g	3.62	1.33978	4.85	8.2	136.951	1123
ZJ	SHIQIAO	Metronidazole	0.2*21	0.84	2.02381	1.7	0.65	7.69231	5
ZJ	SHIQIAO	Ranitidine	0.15g*30	5.06	10	50.6	2.3	9.13043	21
ZJ	SHIQIAO	Simvastatin	20mg*10	50.7	10	507	24.9	11.004	274
ZJ	SONGXIA	Amoxicillin	0.25g*24s	7.4	1891.89	14000	4.65	1376.34	6400
ZJ	SONGXIA	Captopril	25mg*100	3.8	3421.05	13000	2	4600	9200
ZJ	SONGXIA	Cefalexin	0.25g*25	13.2	189.394	2500	3.85	311.688	1200
ZJ	SONGXIA	Ceftriaxone	1g*1	8.5	2705.88	23000	1.7	3176.47	5400
ZJ	SONGXIA	Ciprofloxacin	0.25g*12	5.2	1038.46	5400	1.05	2952.38	3100
ZJ	SONGXIA	Diazepam	5mg*50	5.6	61.6071	345	4	57.5	230
ZJ	SONGXIA	Diclofenac	0.05g*24	6.9	1188.41	8200	11.1	342.342	3800
ZJ	SONGXIA	Enalapril	5mg*16	15.6	1153.85	18000	10.8	1203.7	13000
ZJ	SONGXIA	Hydrochlorothiazide	25mg*100	2.9	724.138	2100	1.05	1066.67	1120
ZJ	SONGXIA	Metformin	12*0.5	7.8	435.897	3400	1.4	1785.71	2500
ZJ	SONGXIA	Metronidazole	0.2g*21	1.2	850	1020	0.75	1201.33	901
ZJ	SONGXIA	Nifedipine	10mg*100片	2.5	3360	8400	1.2	4166.67	5000
ZJ	SONGXIA	Omeprazole	20mg*14s	29.8	469.799	14000	9.1	3098.9	28200
ZJ	SONGXIA	Ranitidine	0.15g*30	5.6	1044.64	5850	1.6	187.5	300
ZJ	TAIHUYUAN	Cefalexin	0.25g*25	7	42	294	4.95	19	94.05
ZJ	TAIHUYUAN	Metformin	12*0.5	2.6	54	140.4	1.4	38	53.2
ZJ	TAIHUYUAN	Simvastatin	20mg*7#	32.6	10.5	342.3	17.4	17.5	304.5
ZJ	TAIYANG	Captopril	25mg*100	6.9	20	138	2.8	20	56
ZJ	TAIYANG	Omeprazole	20mg*14	18	50	900	9.1	100	910
ZJ	TANGPU	Ceftriaxone	1g	7	1000	7000	1.65	1000	1650
ZJ	TANGPU	Enalapril	10mg*16	30.3	20	606	15.5	2.19355	34
ZJ	TANGPU	Ranitidine	0.15gx30	5.9	10	59	2.3	10	23
ZJ	TIANSHUI	Amoxicillin	0.25g*24s	15.2	236.533	3595.3	4	70.065	280.26
ZJ	TIANSHUI	Captopril	25mgx100	11.7	1	11.7	2.55	5	12.75
ZJ	TIANSHUI	Captopril	25mg*100	9.4	12	112.8	2.55	3	7.65
ZJ	TIANSHUI	Ciprofloxacin	0.25gx10	1	57.9	57.9	1	15.75	15.75
ZJ	TIANSHUI	Diazepam	5mg*50	7.5	3.00133	22.51	2.15	3.70233	7.96
ZJ	TIANSHUI	Diclofenac	25mgx24	30.1	64	1926.4	7.5	81	607.5
ZJ	TIANSHUI	Enalapril	5mgx16	13.6	31.7647	432	10.8	14	151.2
ZJ	TIANSHUI	Enalapril	5mg*16	12.7692	83	1059.84	10.8	73	788.4
ZJ	TIANSHUI	Hydrochlorothiazide	25mg*100	3.9	1.47179	5.74	1.05	4.17143	4.38
ZJ	TIANSHUI	Hydrochlorothiazide	25mg*1	0.0328267	2770	90.93	0.0107489	2230	23.97
ZJ	TIANSHUI	Metformin	18*0.5	18.5	38.3676	709.8	14.2	308	4373.6
ZJ	TIANSHUI	Metronidazole	500mgx10	10	9.72	97.2	4.7	11	51.7
ZJ	TIANSHUI	Metronidazole	0.2*21	1.6	85.3125	136.5	0.65	124	80.6
ZJ	TIANSHUI	Metronidazole	0.2g*21	1.44628	183	264.67	0.65	156	101.4
ZJ	TIANSHUI	Nifedipine	10mgx100	3.5	5.74286	20.1	1.2	5	6
ZJ	TIANSHUI	Nifedipine	30mg*7	36.5	213	7774.5	31.59	153	4833.27
ZJ	TIANSHUI	Omeprazole	20mgx14	82.9	110	9119	7	71	497
ZJ	TIANSHUI	Ranitidine	0.15gx30	5.9	48.4068	285.6	5.8	11	63.8
ZJ	TIANSHUI	Salbutamol	200dose	23.8	15.8319	376.8	21.3	16	340.8
ZJ	TIANSHUI	Salbutamol	200dose*1	31.1093	14	435.53	21.3	16	340.8
ZJ	TIANSHUI	Simvastatin	20mgx7	50.7	50	2535	22.4	69	1545.6
ZJ	TIANSHUI	Simvastatin	20mg*7#	50.7	56	2839.2	22.4	278	6227.2
ZJ	TIANSHUI	Sodium valproate	0.2g*100	11.32	2	22.64	11.3	2	22.6
ZJ	TONGJUN	Diclofenac	50mg×20s	26.8	22.7425	609.5	15.5	10	155
ZJ	TONGJUN	Metformin	12*0.5	4.6	36	165.6	1.4	55	77
ZJ	TONGJUN	Metronidazole	0.2g*21	1.2	21	25.2	0.65	56	36.4
ZJ	TUANKOU	Nifedipine	20mg*20	12	23.3333	280	11	89	979
ZJ	WENHUI	Captopril	25mgx100	11.7	3.93162	46	2.55	5.88235	15
ZJ	WENHUI	Ciprofloxacin	0.25g*20	19.3	113.99	2200	15.8	68.9873	1090
ZJ	WENHUI	Diclofenac	50mg*20	19.2	14.5833	280	15.5	58.9677	914
ZJ	WENHUI	Enalapril	10mg*19	51.6	20.3682	1051	13.2	5.98485	79
ZJ	WENHUI	Enalapril	5mg*16	13.6	11.3235	154	10.8	68.9815	745
ZJ	WENHUI	Hydrochlorothiazide	25mg*100	3.9	4.87179	19	1.05	7.05714	7.41
ZJ	WENHUI	Ibuprofen	0.6g*10	17.3	63.5838	1100	12.96	129.938	1684
ZJ	WENHUI	Nifedipine	10mgx100	3.5	2	7	1.2	10	12
ZJ	WENHUI	Omeprazole	20mg*14	9.4	28.9362	272	6.9	74	510.6
ZJ	WENHUI	Salbutamol	200dose	31.4	11.2739	354	21.3	16.9953	362
ZJ	WENHUI	Simvastatin	20mg*7	50.7	77.9882	3954	22.4	276.964	6204
ZJ	WENHUI	Simvastatin	20mg*10	31.5	24	756	24.9	11.9679	298
ZJ	XIAGUAN	Amoxicillin	0.25g*1	0.029	5586.21	162	0.1938	2373.58	460
ZJ	XIAGUAN	Ceftriaxone	1g*1	7	171.429	1200	1.65	47.8788	79
ZJ	XIAGUAN	Ciprofloxacin	0.25g*1	0.39	1076.92	420	0.09	511.111	46
ZJ	XIAGUAN	Diclofenac	0.05g*2	3.575	106.014	379	2.1875	176	385
ZJ	XIAGUAN	Hydrochlorothiazide	25mg*1	0.039	461.538	18	0.0185	918.919	17
ZJ	XIAGUAN	Metformin	18*0.5	4.75	36	171	14.2	12.9577	184
ZJ	XIAGUAN	Metronidazole	0.2g*21	1.6	12.5	20	0.6	12	7.2
ZJ	XIAGUAN	Nifedipine	10mg*100s	3.5	6	21	1.25	0.96	1.2
ZJ	XIAGUAN	Omeprazole	20mg*1	14.57	48.3871	705	11.8571	12.5663	149
ZJ	XIAGUAN	Ranitidine	0.15g*1	0.06	583.333	35	0.0883	181.2	16
ZJ	XIAOJIANG	Captopril	25mg*100	2	13	26	2.6	30.7692	80
ZJ	XIAOJIANG	Metformin	12*0.5	3.5	8	28	1.4	7.85714	11
ZJ	XIAOJIANG	Nifedipine	10mg*1	1.5	14.6667	22	1.2	35	42
ZJ	XIAOYUE	Amoxicillin	0.25g*12	21.8	775	16895	3.65	106.027	387
ZJ	XIAOYUE	Captopril	25mgx100	11.7	7.00855	82	2.6	4.23077	11
ZJ	XIAOYUE	Ceftriaxone	1g	10	606	6060	1.7	89.4118	152
ZJ	XIAOYUE	Ciprofloxacin	0.25g*12	7.7	20	154	0.85	71.7647	61
ZJ	XIAOYUE	Diazepam	5mg*50	7.5	28	210	2.15	11.6279	25
ZJ	XIAOYUE	Diclofenac	0.05g*24	21.6	33.0093	713	11.1	60.991	677
ZJ	XIAOYUE	Enalapril	10mg*18s	30.3	13.9934	424	15.5	18	279
ZJ	XIAOYUE	Metronidazole	0.2g*21	1.6	56	89.6	0.65	44.6154	29
ZJ	XIAOYUE	Ranitidine	0.15gx30	6.6	6	39.6	4.2	2.14286	9
ZJ	XIAOYUE	Simvastatin	20mg*10	23.3	11.1588	260	20.6	0.825243	17
ZJ	XIETANG	Amoxicillin	0.25g*24s	7.4	78.3784	580	4.65	249.892	1162
ZJ	XIETANG	Ceftriaxone	1g*1	7	257.143	1800	1.7	300	510
ZJ	XIETANG	Ciprofloxacin	0.25g*12	2.8	75	210	1.05	200	210
ZJ	XIETANG	Metformin	24*0.5g	9	50	450	2.05	100	205
ZJ	XIETANG	Salbutamol	14g*1	7	22	154	5.1	20	102
ZJ	XINHE	Captopril	25mgx100	4	5	20	2.55	7.84314	20
ZJ	XINHE	Metronidazole	0.2g*21	1.4	15	21	0.65	4.61538	3
ZJ	XINLIN	Albendazole	0.2g*10	1.25	30	37.5	0.91	6	5.46
ZJ	XINLIN	Ranitidine	0.15g*1	0.133	225	29.925	0.077	180	13.86
ZJ	XINQIANG	Amoxicillin	0.25g*24s	9	286	2574	2.9	165	478.5
ZJ	XINQIANG	Captopril	25mg*100	11	43	473	2.55	31	79.05
ZJ	XINQIANG	Ceftriaxone	2g	10	195	1950	3.4	220	748
ZJ	XINQIANG	Metronidazole	0.2g*21	1.6	212	339.2	0.7	158	110.6
ZJ	XINQIANG	Ranitidine	150mg*30	6.4	60	384	2.7	40	108
ZJ	XITIANMU	Cefalexin	0.25g*25	7	11	77	3.85	36	138.6
ZJ	YAOLIN	Diclofenac	50mg*20	26.5	15.8	418.7	15.5	8.5	131.75
ZJ	YAOLIN	Hydrochlorothiazide	25mg*1	0.039	246.923	9.63	0.0085	310	2.635
ZJ	YAOLIN	Ranitidine	150mg*1	0.22	60	13.2	0.0883	60	5.298
ZJ	YITING	Amoxicillin	0.25g*24s	7.4	337.838	2500	4.65	408.602	1900
ZJ	YITING	Ceftriaxone	1g*1	10	400	4000	1.7	294.118	500
ZJ	YITING	Ciprofloxacin	0.25g*10	3.3	90.9091	300	0.85	117.647	100
ZJ	YITING	Diclofenac	50mg*20	26.5	18.8679	500	15.5	38.7097	600
ZJ	YITING	Enalapril	10mg*16	30.3	49.505	1500	15.5	49.6774	770
ZJ	YITING	Hydrochlorothiazide	25mg*100	3.9	1	3.9	1.05	1	1.05
ZJ	YITING	Metformin	24*0.5g	7	5	35	3.5	5	17.5
ZJ	YITING	Metronidazole	0.2*21	1.6	1.875	3	0.65	1.53846	1
ZJ	YITING	Nifedipine	10mg*100	3.5	4.85714	17	1.25	4.8	6
ZJ	YITING	Omeprazole	20mg*14	29.8	10	298	9.1	50	455
ZJ	YITING	Ranitidine	0.15*30	2.6	3.30769	8.6	1.6	5	8
ZJ	YONGHE	Amoxicillin	0.25g*24s	7.4	100	740	4.65	120	558
ZJ	YONGHE	Captopril	25mg*100	11.7	50	585	2.55	60	153
ZJ	YONGHE	Ceftriaxone	1g	7	230	1610	1.7	244	414.8
ZJ	YONGHE	Ciprofloxacin	0.25g*12	3.9	300	1170	1.25	260	325
ZJ	YONGHE	Diclofenac	50mg*20	26.5	25	662.5	15.5	20	310
ZJ	YONGHE	Enalapril	10mg*16	23.1	45	1039.5	15.5	60	930
ZJ	YONGHE	Metformin	24*0.5g	9	30	270	2.05	20	41
ZJ	YONGHE	Metronidazole	0.2*21	1.6	20	32	0.75	10	7.5
ZJ	YONGHE	Nifedipine	10mg*100	3.5	20	70	1.25	26	32.5
ZJ	YONGHE	Ranitidine	0.15gx30	5.9	20	118	2.3	30	69
ZJ	YONGHE	Simvastatin	20mg*7	15	30	441	17.4	10	174
ZJ	YUQIAN	Cefalexin	0.25g*25	7	11	77	3.85	28	107.8
ZJ	YUQIAN	Ciprofloxacin	0.1g*12	3.7	248	917.6	1.2	69	82.8
ZJ	YUQIAN	Metformin	12*0.5	2.6	160	416	1.4	306	428.4
ZJ	YUQIAN	Simvastatin	20mg*7#	32.6	206.5	6731.9	17.4	385.5	6707.7
ZJ	YUQIAN	Simvastatin	20mg*7#	52.5	303	15907.5	22.4	905	20272
ZJ	ZAOXI	Simvastatin	20mg*7#	32.6	9	293.4	17.4	14	243.6
ZJ	ZHANGZHEN	Albendazole	0.2g*10	1.25	300	375	0.9	10	9
ZJ	ZHANGZHEN	Amoxicillin	0.25g*24s	5.1	100	510	4.65	49.8925	232
ZJ	ZHANGZHEN	Diazepam	5mg*50	7.5	6	45	2.15	16.7442	36
ZJ	ZHANGZHEN	Diclofenac	50mg*20	26.5	10	265	15.5	44.9677	697
ZJ	ZHANGZHEN	Metformin	24*0.5g	9	70	630	3.5	20	70
ZJ	ZHANGZHEN	Nifedipine	10mg*100	1.5	100	150	1.25	20	25
ZJ	ZHANGZHEN	Ranitidine	0.15gx30	6.6	45	297	4.2	10	42
ZJ	ZHANGZHEN	Sodium valproate	0.2g*100	14.3	24.8392	355.2	11.3	20	226
ZJ	ZHAOHUI	Captopril	25mg*100s	10.17	6.90265	70.2	2.55	7	17.85
ZJ	ZHAOHUI	Diazepam	5mg*50	0.075	940	70.5	0.0215	753.488	16.2
ZJ	ZHAOHUI	Hydrochlorothiazide	25mg*1	0.039	258.718	10.09	0.0155	1149.03	17.81
ZJ	ZHAOHUI	Metronidazole	0.2*21	1.6	195	312	0.65	210	136.5
ZJ	ZHAOHUI	Omeprazole	20mgx14	67.51	305.764	20642.1	9.1	159	1446.9
ZJ	ZHAOHUI	Ranitidine	150mg*30	6.6	29	191.4	2.3	42	96.6
ZJ	ZHAOHUI	Simvastatin	20mg*7s	50.7	100	5070	22.4	138	3091.2
ZJ	ZHAOHUI	Sodium valproate	0.2g*100	14.3	1	14.3	11.3	2	22.6
ZJ	ZHONGSHAN	Metformin	24*0.5g	13.6	59	802.4	9.3	57	530.1

## Sheet: Sheet2
RR2009	RR2010	RR2011	AR2009	AR2010	AR2011
1	1	1	1	1	1
1	1	1	1	1	1
1	1	1	1	1	1
1	1	1	1	1	1
1	1	1	1	1	1
1	1	1	1	1	1
1	1	1	1	1	1
1	1	1	1	1	1
1	1	1	0.99886	0.998311	0.997219
1	1	1	0.989293	0.991972	0.996614
1	1	1	0.986876	0.990338	0.988776
1	1	1	0.980392	0.947368	0.98112
1	1	1	0.914286	0.937811	0.963542
1	1	1	1	0.914286	0.947368
1	1	1	1	0.894737	0.914286
1	1	1	0.974151	1	1
1	1	1	0.905469	0.995873	1
1	1	1	0.546584	0.964856	0.909851
0.916667	1	1	0.119048	0.92	0.892599
1	1	0.8		0.910028	0.878967
1	1	1		0.858191	0.619048
1	1	1		0.771471	0.541667
1	1	1		0.57652	0.099851
1	1	1		0.006897	0.016647
1	1	1
1	1	1
	1	1
	0.972973	1
	0.958333	1
	0.37037	0.466667

## Sheet: Sheet3
No.of medicines	Year	No. of NEDs	Year	No.of PEDs	Year
460	1	235	1	103	1
650	1	201	1	108	1
590	1	250	1	250	1
496	1	301	1	311	1
460	1	187	1	114	1
1008	1	170	1	33	1
338	1	167	1	23	1
861	1	17	1	44	1
500	1	168	1	64	1
616	1	206	1	150	2
612	1	190	2	210	2
756	1	307	2	185	2
378	1	276	2	186	2
582	1	218	2	120	2
203	1	220	2	120	2
190	1	230	2	151	2
256	1	279	2	70	2
139	1	191	2	105	2
141	1	244	2	216	2
168	1	307	2	138	2
198	1	259	2	110	2
206	1	240	2	69	2
476	2	186	2	160	2
760	2	293	2	124	2
760	2	221	2	114	2
596	2	197	2	85	2
464	2	202	2	131	2
346	2	207	2	39	2
350	2	179	2	20	2
430	2	165	2	46	2
261	2	220	2	44	2
349	2	16	2	23	2
658	2	170	2	64	2
350	2	213	2	19	2
255	2	206	2	28	2
453	2	181	2	160	3
345	2	121	2	210	3
397	2	216	3	85	3
591	2	307	3	191	3
338	2	258	3	164	3
300	2	285	3	126	3
218	2	223	3	120	3
185	2	282	3	156	3
266	2	230	3	76	3
142	2	281	3	110	3
140	2	191	3	137	3
170	2	289	3	110	3
236	2	275	3	69	3
266	2	260	3	161	3
190	2	186	3	124	3
376	3	290	3	121	3
760	3	221	3	108	3
343	3	287	3	155	3
580	3	224	3	80	3
476	3	210	3	47	3
454	3	195	3	20	3
408	3	160	3	43	3
350	3	230	3	44	3
437	3	18	3	23	3
267	3	179	3	64	3
299	3	217	3	29	3
412	3	206	3	35	3
370	3	176	3
255	3	120	3
461	3
345	3
408	3
332	3
365	3
300	3
252	3
180	3
273	3
195	3
148	3
179	3
240	3
266	3
205	3
